# Supplementary material for: Revealing the Pathogenesis of Salt-Sensitive Hypertension in Dahl Salt-Sensitive Rats through Integrated Multi-Omics Analysis
Source: Metabolites. 2022 Nov 7;12(11):1076. doi: 10.3390/metabo12111076 (PMC9694938; doi:10.3390/metabo12111076)
Supplement: Supplementary file 1 [file metabolites-12-01076-s001.zip]

Archive with 1 entries (1 files):
- metabolites-1984027-supplementary.pdf
